# Supplementary material for: Coxsackievirus A7 and Enterovirus A71 Significantly Reduce SARS-CoV-2 Infection in Cell and Animal Models
Source: Viruses. 2024 Jun 4;16(6):909. doi: 10.3390/v16060909 (PMC11209502; doi:10.3390/v16060909)
Supplement: Supplementary file 1 [file viruses-16-00909-s001.zip]

Archive with 4 entries (4 files):
- Svyatc_Figure S1.pdf
- Svyatc_Table-S1.pdf
- Svyatc_Table-S2.pdf
- Svyatc_Table-S3.pdf
